# Supplementary material for: Mutations and Recombination at G4 DNA-Forming Sequences Exacerbated by CPT-Resistant Mutant Topoisomerase 1 Is Dependent on SUMOylation
Source: Int J Mol Sci. 2025 Sep 16;26(18):9017. doi: 10.3390/ijms26189017 (PMC12469889; doi:10.3390/ijms26189017)
Supplement: Supplementary file 1 [file ijms-26-09017-s001.zip]

Archive with 1 entries (1 files):
- ijms-3856068-supplementary.pdf
